# Supplementary material for: 3DStructGen: an interactive web-based 3D structure generation for non-periodic molecule and crystal
Source: J Cheminform. 2020 Jan 23;12:7. doi: 10.1186/s13321-020-0411-2 (PMC6979392; doi:10.1186/s13321-020-0411-2)
Supplement: Supplementary file 1 — Additional file 1. The structure files used in this article. [file 13321_2020_411_MOESM1_ESM.zip]

Archive with 6 entries (5 files):
- Additional file 1/
- Additional file 1/ABEXEN_clean.cif
- Additional file 1/CoS2.cif
- Additional file 1/molecule.mol
- Additional file 1/PONCOL.cif
- Additional file 1/WAJZUE.cif
