# Supplementary material for: 3DStructGen: an interactive web-based 3D structure generation for non-periodic molecule and crystal
Source: J Cheminform. 2020 Jan 23;12:7. doi: 10.1186/s13321-020-0411-2 (PMC6979392; doi:10.1186/s13321-020-0411-2)
Supplement: Supplementary file 1 — Additional file 1. The structure files used in this article. [file 13321_2020_411_MOESM1_ESM.zip › Additional file 1/ABEXEN_clean.cif]

#######################################################################
#
#                 Cambridge Crystallographic Data Centre
#                                CCDC 
#
#######################################################################
#
# If this CIF has been generated from an entry in the Cambridge 
# Structural Database, then it will include bibliographic, chemical, 
# crystal, experimental, refinement or atomic coordinate data resulting 
# from the CCDC's data processing and validation procedures.
#
#######################################################################

data_ABEXEN
_chemical_name_common            MROF-1
_chemical_formula_moiety         
'(C20 H10 In1 O8 S1 1-)n,n(C2 H8 N1 1+),2.5n(C3 H7 N1 O1),3.5n(H2 O1)'
_chemical_name_systematic        
"catena-(dimethylammonium (\m-biphenyl-4,4'-dicarboxylato)-(\m-thiophene-2,5-dicarboxylato)-indium dimethylformamide solvate hydrate)"
_symmetry_cell_setting           hexagonal
_symmetry_space_group_name_H-M   'P 6/m c c'
_symmetry_Int_Tables_number      192
_space_group_name_Hall           "-P 6 2'c"
loop_
_symmetry_equiv_pos_site_id
_symmetry_equiv_pos_as_xyz
1 x,y,z
2 x-y,x,z
3 -y,x-y,z
4 -x,-y,z
5 -x+y,-x,z
6 y,-x+y,z
7 x-y,-y,1/2-z
8 -x,-x+y,1/2-z
9 y,x,1/2-z
10 -y,-x,1/2-z
11 -x+y,y,1/2-z
12 x,x-y,1/2-z
13 -x,-y,-z
14 -x+y,-x,-z
15 y,-x+y,-z
16 x,y,-z
17 x-y,x,-z
18 -y,x-y,-z
19 -x+y,y,1/2+z
20 x,x-y,1/2+z
21 -y,-x,1/2+z
22 y,x,1/2+z
23 x-y,-y,1/2+z
24 -x,-x+y,1/2+z
_cell_length_a                   25.0980(2)
_cell_length_b                   25.0980(2)
_cell_length_c                   28.4464(3)
_cell_angle_alpha                90
_cell_angle_beta                 90
_cell_angle_gamma                120
_cell_volume                     15518
_exptl_crystal_colour            colorless
_exptl_crystal_description       prismatic
_cell_formula_units_Z            4
loop_
_atom_site_label
_atom_site_type_symbol
_atom_site_fract_x
_atom_site_fract_y
_atom_site_fract_z
C1 C 0.6667 0.3333 -0.0435(3)
N1 N 0.6919(7) 0.3329(9) 0.0000
N2 N 0.6671(9) 0.3590(11) 0.0000
N3 N 0.6410(11) 0.3081(7) 0.0000
C2 C 0.6666 0.3333 0.0435(3)
In1 In 0.68785(2) 0.16294(2) 0.0000
S1 S 0.92813(5) 0.30318(6) 0.0000
O1 O 1.06868(16) 0.38132(23) 0.0000
O2 O 0.79306(14) 0.20203(14) 0.0000
O3 O 0.69687(13) 0.16153(13) 0.07891(9)
O4 O 1.07237(15) 0.47008(22) 0.0000
C3 C 0.8010(2) 0.2554(2) 0.0000
O5 O 0.75612(14) 0.26424(15) 0.0000
O6 O 0.63641(12) 0.19327(13) 0.05136(8)
C4 C 0.66075(18) 0.18251(19) 0.08539(13)
C5 C 0.8634(2) 0.3097(2) 0.0000
C6 C 0.9745(2) 0.3810(2) 0.0000
C7 C 0.6465(2) 0.1934(2) 0.13425(13)
C8 C 1.0416(2) 0.4120(3) 0.0000
C9 C 0.8775(3) 0.3691(3) 0.0000
H1 H 0.8481 0.3814 0.0000
C10 C 0.9397(3) 0.4094(2) 0.0000
H2 H 0.9568 0.4519 0.0000
C11 C 0.6733(2) 0.1814(3) 0.17242(15)
H3 H 0.7024 0.1693 0.1676
C12 C 0.6064(3) 0.2148(3) 0.14190(15)
H4 H 0.5899 0.2250 0.1165
C13 C 0.6563(3) 0.1874(3) 0.21798(16)
H5 H 0.6737 0.1785 0.2435
C14 C 0.5904(3) 0.2213(3) 0.18737(15)
H6 H 0.5632 0.2358 0.1921
C15 C 0.6142(2) 0.2065(3) 0.22557(14)
O7 O 0.46466(18) 0.16153(13) 0.42109(9)
O8 O 0.55686(18) 0.19327(13) 0.44864(8)
C16 C 0.52176(26) 0.18251(19) 0.41461(13)
C17 C 0.5469(3) 0.1934(2) 0.36575(13)
C18 C 0.5081(4) 0.1814(3) 0.32758(15)
H7 H 0.4669 0.1693 0.3324
C19 C 0.6084(4) 0.2148(3) 0.35810(15)
H8 H 0.6351 0.2250 0.3835
C20 C 0.5311(4) 0.1874(3) 0.28202(16)
H9 H 0.5048 0.1785 0.2565
C21 C 0.6309(4) 0.2213(3) 0.31263(15)
H10 H 0.6726 0.2358 0.3079
C22 C 0.5923(4) 0.2065(3) 0.27443(14)
In2 In 1.16294(2) 0.47509(3) 0.0000
In3 In 0.47509(3) 0.16294(2) 0.5000
O9 O 0.68736(28) 0.06868(16) 0.0000
O10 O 0.69687(13) 0.16153(13) -0.07891(9)
O11 O 0.60229(27) 0.07237(15) 0.0000
O12 O 0.63641(12) 0.19327(13) -0.05136(8)
loop_
_geom_bond_atom_site_label_1
_geom_bond_atom_site_label_2
_geom_bond_site_symmetry_1
_geom_bond_site_symmetry_2
In1 O2 1_555 1_555
S1 C5 1_555 1_555
O1 C8 1_555 1_555
O2 C3 1_555 1_555
O3 In1 1_555 1_555
O4 C8 1_555 1_555
C3 O5 1_555 1_555
O5 In1 1_555 1_555
O6 In1 1_555 1_555
C4 O3 1_555 1_555
C5 C3 1_555 1_555
C6 S1 1_555 1_555
C7 C4 1_555 1_555
C8 C6 1_555 1_555
C9 C5 1_555 1_555
H1 C9 1_555 1_555
C10 C6 1_555 1_555
H2 C10 1_555 1_555
C11 C7 1_555 1_555
H3 C11 1_555 1_555
C12 C7 1_555 1_555
H4 C12 1_555 1_555
C13 C11 1_555 1_555
H5 C13 1_555 1_555
C14 C12 1_555 1_555
H6 C14 1_555 1_555
C15 C13 1_555 1_555
C1 N1 1_555 1_555
N1 N2 1_555 1_555
O7 C16 1_555 1_555
O8 C16 1_555 1_555
C16 C17 1_555 1_555
C17 C18 1_555 1_555
C18 H7 1_555 1_555
C19 C17 1_555 1_555
H8 C19 1_555 1_555
C20 C18 1_555 1_555
H9 C20 1_555 1_555
C21 C19 1_555 1_555
H10 C21 1_555 1_555
C22 C15 1_555 1_555
In2 O1 1_555 1_555
In3 O7 1_555 1_555
O9 In1 1_555 1_555
O10 In1 1_555 1_555
O11 In1 1_555 1_555
O12 In1 1_555 1_555
N2 C1 1_555 1_555
N3 C1 1_555 1_555
C2 N1 1_555 1_555
O4 In2 1_555 1_555
O6 C4 1_555 1_555
C9 C10 1_555 1_555
C14 C15 1_555 1_555
N1 N3 1_555 1_555
O8 In3 1_555 1_555
C20 C22 1_555 1_555
C21 C22 1_555 1_555
N2 N3 1_555 1_555
N2 C2 1_555 1_555
N3 C2 1_555 1_555

#END
