# Supplementary material for: 3DStructGen: an interactive web-based 3D structure generation for non-periodic molecule and crystal
Source: J Cheminform. 2020 Jan 23;12:7. doi: 10.1186/s13321-020-0411-2 (PMC6979392; doi:10.1186/s13321-020-0411-2)
Supplement: Supplementary file 1 — Additional file 1. The structure files used in this article. [file 13321_2020_411_MOESM1_ESM.zip › Additional file 1/CoS2.cif]

#(C) 2018 by FIZ Karlsruhe - Leibniz Institute for Information Infrastructure.  All rights reserved.
data_86351-ICSD
_database_code_ICSD 86351
_audit_creation_date 1999-11-30
_audit_update_record 2003-04-01
_chemical_name_systematic 'Cobalt disulfide'
_chemical_formula_structural 'Co S2'
_chemical_formula_sum 'Co1 S2'
_chemical_name_structure_type Pyrite-FeS2(cP12)
_chemical_name_mineral Galtierite
_exptl_crystal_density_diffrn 4.81
_cell_measurement_temperature 295.
_publ_section_title 'Charge densities in Co S2 and Ni S2 (pyrite structure)'
loop_
_citation_id
_citation_journal_full
_citation_year
_citation_journal_volume
_citation_page_first
_citation_page_last
_citation_journal_id_ASTM
primary 'Acta Crystallographica, Section B: Structural Science' 1991 47 650 659
ASBSDK
loop_
_publ_author_name
'Nowack, E.'
'Schwarzenbach, D.'
'Hahn, T.'
_cell_length_a 5.5385(2)
_cell_length_b 5.5385(2)
_cell_length_c 5.5385(2)
_cell_angle_alpha 90.
_cell_angle_beta 90.
_cell_angle_gamma 90.
_cell_volume 169.89
_cell_formula_units_Z 4
_symmetry_space_group_name_H-M 'P a -3'
_symmetry_Int_Tables_number 205
_refine_ls_R_factor_all 0.015
loop_
_symmetry_equiv_pos_site_id
_symmetry_equiv_pos_as_xyz
1 '-z+1/2, x+1/2, y'
2 'z+1/2, x, -y+1/2'
3 'z, -x+1/2, y+1/2'
4 '-z, -x, -y'
5 'y, -z+1/2, x+1/2'
6 '-y+1/2, z+1/2, x'
7 'y+1/2, z, -x+1/2'
8 '-y, -z, -x'
9 'x+1/2, y, -z+1/2'
10 'x, -y+1/2, z+1/2'
11 '-x+1/2, y+1/2, z'
12 '-x, -y, -z'
13 'z+1/2, -x+1/2, -y'
14 '-z+1/2, -x, y+1/2'
15 '-z, x+1/2, -y+1/2'
16 'z, x, y'
17 '-y, z+1/2, -x+1/2'
18 'y+1/2, -z+1/2, -x'
19 '-y+1/2, -z, x+1/2'
20 'y, z, x'
21 '-x+1/2, -y, z+1/2'
22 '-x, y+1/2, -z+1/2'
23 'x+1/2, -y+1/2, -z'
24 'x, y, z'
loop_
_atom_type_symbol
_atom_type_oxidation_number
Co2+ 2
S1- -1
loop_
_atom_site_label
_atom_site_type_symbol
_atom_site_symmetry_multiplicity
_atom_site_Wyckoff_symbol
_atom_site_fract_x
_atom_site_fract_y
_atom_site_fract_z
_atom_site_B_iso_or_equiv
_atom_site_occupancy
_atom_site_attached_hydrogens
Co1 Co2+ 4 a 0 0 0 . 1. 0
S1 S1- 8 c 0.38988(1) 0.38988(1) 0.38988(1) . 1. 0
loop_
_atom_site_aniso_label
_atom_site_aniso_type_symbol
_atom_site_aniso_U_11
_atom_site_aniso_U_22
_atom_site_aniso_U_33
_atom_site_aniso_U_12
_atom_site_aniso_U_13
_atom_site_aniso_U_23
Co1 Co2+ 0.00426(2) 0.00426(2) 0.00426(2) 0.00001(1) 0.00001(1) 0.00001(1)
S1 S1- 0.00453(2) 0.00453(2) 0.00453(2) -0.00016(2) -0.00016(2) -0.00016(2)
#End of TTdata_86351-ICSD
