# Supplementary material for: 3DStructGen: an interactive web-based 3D structure generation for non-periodic molecule and crystal
Source: J Cheminform. 2020 Jan 23;12:7. doi: 10.1186/s13321-020-0411-2 (PMC6979392; doi:10.1186/s13321-020-0411-2)
Supplement: Supplementary file 1 — Additional file 1. The structure files used in this article. [file 13321_2020_411_MOESM1_ESM.zip › Additional file 1/molecule.mol]

test.pdbqt
 OpenBabel04161920063D

 33 38  0  0  1  0  0  0  0  0999 V2000
    0.0490   -2.6630    2.3380 N   0  0  0  0  0  0  0  0  0  0  0  0
   -0.0320   -3.9760    2.3800 C   0  0  0  0  0  0  0  0  0  0  0  0
   -0.1290   -4.6550    3.5780 N   0  0  0  0  0  0  0  0  0  0  0  0
   -1.2340   -5.6210    3.7320 C   0  0  1  0  0  0  0  0  0  0  0  0
   -1.4010   -6.3260    2.4040 C   0  0  0  0  0  0  0  0  0  0  0  0
   -0.8190   -5.8750    1.2470 C   0  0  0  0  0  0  0  0  0  0  0  0
   -0.0310   -4.7410    1.2210 N   0  0  0  0  0  0  0  0  0  0  0  0
   -1.1830   -6.7730    0.1470 C   0  0  0  0  0  0  0  0  0  0  0  0
   -0.8670   -6.7610   -1.2020 C   0  0  0  0  0  0  0  0  0  0  0  0
   -1.3930   -7.7920   -1.9860 C   0  0  0  0  0  0  0  0  0  0  0  0
   -2.1910   -8.7770   -1.4530 C   0  0  0  0  0  0  0  0  0  0  0  0
   -2.5210   -8.8020   -0.0930 C   0  0  0  0  0  0  0  0  0  0  0  0
   -2.0070   -7.7900    0.6930 C   0  0  0  0  0  0  0  0  0  0  0  0
   -2.1400   -7.4990    2.1380 C   0  0  0  0  0  0  0  0  0  0  0  0
   -2.7710   -8.1520    2.9480 O   0  0  0  0  0  0  0  0  0  0  0  0
    0.4920   -4.4970    0.4420 H   0  0  0  0  0  0  0  0  0  0  0  0
   -0.0130   -2.0160    1.1430 C   0  0  0  0  0  0  0  0  0  0  0  0
   -0.2830   -2.7160    0.0520 N   0  0  0  0  0  0  0  0  0  0  0  0
   -0.3510   -2.1080   -1.1380 C   0  0  0  0  0  0  0  0  0  0  0  0
   -0.1290   -0.7080   -1.2040 C   0  0  0  0  0  0  0  0  0  0  0  0
   -0.6340   -2.8150   -2.3160 C   0  0  0  0  0  0  0  0  0  0  0  0
    0.1550   -0.0170   -0.0100 C   0  0  2  0  0  0  0  0  0  0  0  0
   -0.1950   -0.0550   -2.4430 C   0  0  0  0  0  0  0  0  0  0  0  0
    0.3990    1.4700   -0.0220 C   0  0  0  0  0  0  0  0  0  0  0  0
    0.2070   -0.6970    1.1140 N   0  0  0  0  0  0  0  0  0  0  0  0
   -0.4730   -0.7740   -3.5670 C   0  0  0  0  0  0  0  0  0  0  0  0
   -0.6920   -2.1480   -3.5030 C   0  0  0  0  0  0  0  0  0  0  0  0
   -0.8960   -6.6220    4.8070 C   0  0  0  0  0  0  0  0  0  0  0  0
   -1.8710   -7.0420    5.6910 C   0  0  0  0  0  0  0  0  0  0  0  0
   -1.5610   -7.9640    6.6750 C   0  0  0  0  0  0  0  0  0  0  0  0
   -0.2740   -8.4570    6.7790 C   0  0  0  0  0  0  0  0  0  0  0  0
    0.7020   -8.0330    5.8970 C   0  0  0  0  0  0  0  0  0  0  0  0
    0.3910   -7.1150    4.9110 C   0  0  0  0  0  0  0  0  0  0  0  0
  1  2  1  0  0  0  0
  2  3  2  0  0  0  0
  3  4  1  0  0  0  0
  4 28  1  1  0  0  0
  5  4  1  0  0  0  0
  6  5  2  0  0  0  0
  7  6  1  0  0  0  0
  7  2  1  0  0  0  0
  8 13  1  0  0  0  0
  8  6  1  0  0  0  0
  9  8  2  0  0  0  0
 10 11  2  0  0  0  0
 10  9  1  0  0  0  0
 11 12  1  0  0  0  0
 12 13  2  0  0  0  0
 13 14  1  0  0  0  0
 14  5  1  0  0  0  0
 14 15  2  0  0  0  0
 16  7  1  0  0  0  0
 17  1  1  0  0  0  0
 18 17  2  0  0  0  0
 19 18  1  0  0  0  0
 20 19  1  0  0  0  0
 20 22  1  0  0  0  0
 21 19  2  0  0  0  0
 22 24  1  6  0  0  0
 22 25  1  0  0  0  0
 23 20  2  0  0  0  0
 25 17  2  0  0  0  0
 26 27  2  0  0  0  0
 26 23  1  0  0  0  0
 27 21  1  0  0  0  0
 28 33  2  0  0  0  0
 28 29  1  0  0  0  0
 29 30  2  0  0  0  0
 30 31  1  0  0  0  0
 32 31  2  0  0  0  0
 33 32  1  0  0  0  0
M  END
