# Supplementary material for: 3DStructGen: an interactive web-based 3D structure generation for non-periodic molecule and crystal
Source: J Cheminform. 2020 Jan 23;12:7. doi: 10.1186/s13321-020-0411-2 (PMC6979392; doi:10.1186/s13321-020-0411-2)
Supplement: Supplementary file 1 — Additional file 1. The structure files used in this article. [file 13321_2020_411_MOESM1_ESM.zip › Additional file 1/PONCOL.cif]

#######################################################################
#
#                 Cambridge Crystallographic Data Centre
#                                CCDC 
#
#######################################################################
#
# If this CIF has been generated from an entry in the Cambridge 
# Structural Database, then it will include bibliographic, chemical, 
# crystal, experimental, refinement or atomic coordinate data resulting 
# from the CCDC's data processing and validation procedures.
#
#######################################################################

data_PONCOL
_symmetry_cell_setting           orthorhombic
_symmetry_space_group_name_H-M   'P 21 21 21'
_symmetry_Int_Tables_number      19
_space_group_name_Hall           'P 2ac 2ab'
loop_
_symmetry_equiv_pos_site_id
_symmetry_equiv_pos_as_xyz
1 x,y,z
2 1/2-x,-y,1/2+z
3 -x,1/2+y,1/2-z
4 1/2+x,1/2-y,-z
_cell_length_a                   8.211(1)
_cell_length_b                   8.213(1)
_cell_length_c                   19.403(2)
_cell_angle_alpha                90
_cell_angle_beta                 90
_cell_angle_gamma                90
_cell_volume                     1308.48
loop_
_atom_site_label
_atom_site_type_symbol
_atom_site_fract_x
_atom_site_fract_y
_atom_site_fract_z
Cl1 Cl 0.14594(13) 0.38037(12) 0.34556(5)
Cl2 Cl 0.12137(14) 0.64701(15) 0.24931(5)
Cl3 Cl 0.42756(14) 0.48166(15) 0.26982(5)
O1 O 0.3199(3) 1.0692(3) 0.49401(13)
O2 O 0.2007(3) 0.8441(3) 0.54964(12)
O3 O -0.0022(3) 1.1263(3) 0.43832(15)
H1 H -0.0941 1.1399 0.4538
O4 O 0.1527(3) 0.7190(3) 0.40547(12)
O5 O 0.3712(3) 0.8053(3) 0.34313(12)
O6 O 0.6708(3) 1.0936(3) 0.48018(14)
H2 H 0.6331 1.1587 0.5079
C1 C 0.1753(4) 0.9932(5) 0.51752(18)
H3 H 0.1239 1.0661 0.5511
C2 C 0.0559(5) 0.9694(4) 0.45781(18)
H4 H -0.0357 0.9021 0.4732
C3 C 0.1338(4) 0.8924(4) 0.39492(18)
H5 H 0.0657 0.9121 0.3543
C4 C 0.3085(4) 0.9441(4) 0.37983(17)
H6 H 0.3097 1.0407 0.3502
C5 C 0.4101(4) 0.9741(4) 0.44490(17)
H7 H 0.4422 0.8700 0.4655
C6 C 0.5594(5) 1.0707(5) 0.42580(18)
H8 H 0.6147 1.0156 0.3883
H9 H 0.5252 1.1766 0.4090
C7 C 0.2704(5) 0.8576(7) 0.61731(19)
H10 H 0.2847 0.7508 0.6365
H11 H 0.1989 0.9198 0.6463
H12 H 0.3740 0.9112 0.6143
C8 C 0.2913(4) 0.6678(4) 0.36955(17)
H13 H 0.3645 0.6116 0.4016
C9 C 0.2472(4) 0.5506(5) 0.31007(17)

#END
