# Supplementary material for: 3DStructGen: an interactive web-based 3D structure generation for non-periodic molecule and crystal
Source: J Cheminform. 2020 Jan 23;12:7. doi: 10.1186/s13321-020-0411-2 (PMC6979392; doi:10.1186/s13321-020-0411-2)
Supplement: Supplementary file 1 — Additional file 1. The structure files used in this article. [file 13321_2020_411_MOESM1_ESM.zip › Additional file 1/WAJZUE.cif]

#######################################################################
#
#                 Cambridge Crystallographic Data Centre
#                                CCDC 
#
#######################################################################
#
# If this CIF has been generated from an entry in the Cambridge 
# Structural Database, then it will include bibliographic, chemical, 
# crystal, experimental, refinement or atomic coordinate data resulting 
# from the CCDC's data processing and validation procedures.
#
#######################################################################

data_WAJZUE
_symmetry_cell_setting           orthorhombic
_symmetry_space_group_name_H-M   'P b c a'
_symmetry_Int_Tables_number      61
_space_group_name_Hall           '-P 2ac 2ab'
loop_
_symmetry_equiv_pos_site_id
_symmetry_equiv_pos_as_xyz
1 x,y,z
2 1/2-x,-y,1/2+z
3 1/2+x,1/2-y,-z
4 -x,1/2+y,1/2-z
5 -x,-y,-z
6 1/2+x,y,1/2-z
7 1/2-x,1/2+y,z
8 x,1/2-y,1/2+z
_cell_length_a                   11.489(2)
_cell_length_b                   22.733(5)
_cell_length_c                   8.156(2)
_cell_angle_alpha                90
_cell_angle_beta                 90
_cell_angle_gamma                90
_cell_volume                     2130.18
loop_
_atom_site_label
_atom_site_type_symbol
_atom_site_fract_x
_atom_site_fract_y
_atom_site_fract_z
Br1 Br 0.56709(4) 0.19491(2) 0.61619(7)
O1 O 0.3311(3) -0.02088(14) 0.7969(4)
O2 O 0.5571(2) 0.04482(12) 0.7195(3)
H1 H 0.5524 0.0116 0.6534
O3 O 0.3801(2) 0.04806(11) 0.4732(3)
H2 H 0.3034 0.0474 0.4405
C1 C 0.3583(3) 0.02908(19) 0.8228(5)
C2 C 0.3393(4) 0.0697(2) 0.9640(6)
H3 H 0.3534 0.0519 1.0702
H4 H 0.2647 0.0897 0.9618
C3 C 0.4410(4) 0.1075(2) 0.9012(5)
H5 H 0.5107 0.1042 0.9676
H6 H 0.4204 0.1484 0.8840
C4 C 0.4465(3) 0.07120(16) 0.7403(5)
C5 C 0.4013(3) 0.09869(16) 0.5780(5)
C6 C 0.4958(3) 0.13258(17) 0.4821(5)
H7 H 0.5571 0.1046 0.4520
C7 C 0.4487(4) 0.1596(2) 0.3253(6)
H8 H 0.4304 0.1283 0.2485
H9 H 0.5086 0.1839 0.2762
C8 C 0.3404(4) 0.1968(2) 0.3524(6)
H10 H 0.3111 0.2105 0.2476
H11 H 0.3600 0.2309 0.4182
C9 C 0.2467(4) 0.1610(2) 0.4388(5)
H12 H 0.1801 0.1860 0.4613
H13 H 0.2211 0.1294 0.3674
C10 C 0.2917(3) 0.13515(18) 0.5989(5)
H14 H 0.3075 0.1670 0.6749
H15 H 0.2315 0.1107 0.6467

#END
